# Supplementary material for: Polyphenol Intake and Epithelial Ovarian Cancer Risk in the European Prospective Investigation into Cancer and Nutrition (EPIC) Study
Source: Antioxidants (Basel). 2021 Aug 4;10(8):1249. doi: 10.3390/antiox10081249 (PMC8389235; doi:10.3390/antiox10081249)
Supplement: Supplementary file 1 [file antioxidants-10-01249-s001.zip]

Archive with 1 entries (1 files):
- antioxidants-1274069-supplementary.pdf
